# Supplementary material for: Bangla Sign Language (BdSL) Alphabets and Numerals Classification Using a Deep Learning Model
Source: Sensors (Basel). 2022 Jan 12;22(2):574. doi: 10.3390/s22020574 (PMC8780505; doi:10.3390/s22020574)
Supplement: Supplementary file 1 [file sensors-22-00574-s001.zip]

Archive with 1 entries (1 files):
- sensors-1467493-supplementary.pdf
